# Supplementary material for: A low-cost and versatile paramagnetic bead DNA extraction method for Mycobacterium ulcerans environmental surveillance
Source: Appl Environ Microbiol. 2024 Sep 10;90(10):e01021-24. doi: 10.1128/aem.01021-24 (PMC11497799; doi:10.1128/aem.01021-24)
Supplement: Table S4 — Cost comparisons. [file aem.01021-24-s0002.xlsx]

## Sheet: Possum excreta DNA extraction
Supplementary Table S4: Cost comparisons
Item	Units/ Weight	Cost	Cost per g/ml/unit	Amount for stock solution	Cost of stock solution	Amount for batch (50 ml)	Cost/batch	Cost/96 well plate	Cost/test
REAGENTS
6M GITC Lysis Buffer
6 M GITC	500 g	423.2	0.8464	N/A	N/A	35.45 g	29.99
150 mM Tris-HCl	5000 g	605.2	0.121	60.57 g for 500 ml of 1M stock pH 8.0	7.3314	7.5 ml stock	0.10997
90 mm DTT	50 g	180	3.6	1.54 g for 10 ml 1M stock	5.544	4.5 ml stock	2.4948
30 mM EDTA	500 g	27.5	0.055	46.53 g for 250 ml of 500 mM stock	2.5592	3 ml stock	0.0307
3% Triton-X 100	100 ml	55.6	0.556	40 ml for 200 ml of 20% stock	22.24	7.5 ml stock	0.834
						50 ml batch	33.4595	44.97	0.468	0.7ml/50ml*$33.4595 = 0.4684
Functionalised DNA-binding SPRI beads
Speed beads magentic carboxylate modified particles	100 ml	2563	25.63	N/A	N/A	1 ml	25.63
HCl 35%	1 L	32.94	0.0329	0.83 ml for 10 ml 1 N HCl	0.0273	0.168 ml stock	8e-05
NaCl	5000 g	29.9	0.00598	14.610 g for 50 ml of 5 M NaCl	0.0873	25 ml stock	0.04365
Tween 20	500 ml	66.64	0.1333	5 ml for 50 ml of 10% (v/v) Tween 20	0.6664	0.25 ml stock	0.00333
Disodium ethylenediaminetetraacetate dihydrate (EDTA)	500 g	27.5	0.055	1.681 g for 50 ml of 0.1 M Disodium EDTA	0.9246	0.5 ml stock	0.0092
Tris(hyrdroxymethyl)aminomethane (Tris base)	5000 g	605.2	0.121	6.057 g for 50 ml of 1M Tris base	0.7331	0.5 ml stock	0.0073
PEG 8000	500 g	71.46	0.1429	12.5 g PEG 800 for 25 ml of 50% (w/v) PEG 8000	1.7865	20 ml stock	1.4292
						50 ml batch	27.1228	4.43	0.05	0.085ml/50ml*$27.1228= 0.0461
AlNH4(SO4)2 wash buffer
Aluminium ammonium sulfate dodedecahydrate (ammonium alum) AlNH4(SO4)2	500 g	34.6	0.0692	2.27 g for 50 ml of 100 mM AlNH4(SO4)2	0.1571	7.5 ml stock	0.0235
Tris(hyrdroxymethyl)aminomethane (Tris base)	5000 g	605.2	0.121	60.57 g for 500 ml of 1 M Tris pH 6.0	7.3314	5.0 ml stock	0.0733
						50 ml batch	0.0968	0.19	0	1ml/50ml*$0.0968= 0.001936
DNA Extraction
Ammonium acetate	100 g	98.1	0.981	77.08 g for 100 ml of 10M AA; 225 µl/sample	75.6155			16.42	0.1701	0.225ml/100ml*$75.61555 = 0.1701
SDS	1000 g	224.87	0.22487	10 g for 50 ml of 20% (w/v) SDS; 75 µl/sample	2.249			0.32	0.0034	0.075ml/50ml*$2.2490 = 0.0033735
100% EtOH (200 µl + 250 µl 80% wash x2)	2500 ml	15	0.006	600 µl/sample				0.35	0.0024	0.6ml/2500ml*$15= 0.0036
dH2O		0	0					0	0
								17.09	0.1759
CONSUMABLES
0.1mm Zirconium oxide beads	450 g	425.61	0.9458	1g per sample				90.8	0.9458	1g*$0.9458 = 0.9458
2 ml screw top tubes	5000	135	0.027	1 tube per sample				2.59	0.027	1*0.0270 = 0.0270
Microfentrifuge tubes	500	15.5	0.031	x2 per sample				5.95	0.062	2*0.0310 = 0.062
96 Well Plates	100	192.24	1.9224					1.92	0.02
								101.26	1.0548
*Cost of pipette tips not included since not included in price calculation for commercial kit
								Cost/96 well plate	Cost/test
							Reagents	66.68	0.6939
							Consumables	101.26	1.0548
								167.94	1.7487

## Sheet: DNA extraction from swabs
Supplementary Table S4: Cost comparisons
Item	Units/ Weight	Cost	Cost per g/ml/unit	Amount for stock solution	Cost of stock solution	Amount for batch (50 ml)	Cost/batch	Cost/test
REAGENTS
6M GITC Lysis Buffer
6 M GITC	500 g	423.2	0.8464	N/A	N/A	35.45 g	29.99
150 mM Tris-HCl	5000 g	605.2	0.121	60.57 g for 500 ml of 1M stock pH 8.0	7.3314	7.5 ml stock	0.10997
90 mm DTT	50 g	180	3.6	1.54 g for 10 ml 1M stock	5.544	4.5 ml stock	2.4948
30 mM EDTA	500 g	27.5	0.055	46.53 g for 250 ml of 500 mM stock	2.5592	3 ml stock	0.0307
3% Triton-X 100	100 ml	55.6	0.556	40 ml for 200 ml of 20% stock	22.24	7.5 ml stock	0.834
						50 ml batch	33.4595	0.33	0.5ml/50ml*$33.4595 = 0.3345
Functionalised DNA-binding SPRI beads
Speed beads magentic carboxylate modified particles	100 ml	2563	25.63	N/A	N/A	1 ml	25.63
HCl 35%	1 L	32.94	0.0329	0.83 ml for 10 ml 1 N HCl	0.0273	0.168 ml stock	8e-05
NaCl	5000 g	29.9	0.00598	14.610 g for 50 ml of 5 M NaCl	0.0873	25 ml stock	0.04365
Tween 20	500 ml	66.64	0.1333	5 ml for 50 ml of 10% (v/v) Tween 20	0.6664	0.25 ml stock	0.00333
Disodium ethylenediaminetetraacetate dihydrate (EDTA)	500 g	27.5	0.055	1.681 g for 50 ml of 0.1 M Disodium EDTA	0.9246	0.5 ml stock	0.0092
Tris(hyrdroxymethyl)aminomethane (Tris base)	5000 g	605.2	0.121	6.057 g for 50 ml of 1M Tris base	0.7331	0.5 ml stock	0.0073
PEG 8000	500 g	71.46	0.1429	12.5 g PEG 800 for 25 ml of 50% (w/v) PEG 8000	1.7865	20 ml stock	1.4292
						50 ml batch	27.1228	0.12	0.225ml/50ml*$27.1228= 0.1221
DNA Extraction
Ammonium acetate	100 g	98.1	0.981	77.08 g for 100 ml of 10M AA; 225 µl/sample	75.6155			0.1701	0.225ml/100ml*$75.61555 = 0.1701
SDS	1000 g	224.87	0.22487	10 g for 50 ml of 20% (w/v) SDS; 75 µl/sample	2.249			0.0034	0.075ml/50ml*$2.2490 = 0.0033735
100% EtOH (200 µl + 1.5 ml 80% wash x2)	2500 ml	15	0.006	2.6 ml/sample				0.02	2.6ml/2500ml*$15= 0.0156
dH2O		0	0					0
								0.1935
CONSUMABLES
0.1mm Zirconium oxide beads	450 g	425.61	0.9458	1g per sample				0.9458	1g*$0.9458 = 0.9458
2 ml screw top tubes	5000	135	0.027	1 tube per sample				0.027	1*0.0270 = 0.0270
Microfentrifuge tubes	500	15.5	0.031	x2 per sample				0.062	2*0.0310 = 0.062
								1.0348
*Cost of pipette tips not included since not included in price calculation for commercial kit
								Cost/test
							Reagents	0.6435
							Consumables	1.0348
								1.6783

## Sheet: DNA extraction from culture
Supplementary Table S4: Cost comparisons
Item	Units/ Weight	Cost	Cost per g/ml/unit	Amount for stock solution	Cost of stock solution	Amount for batch (50 ml)	Cost/batch	Cost/test
REAGENTS
6M GITC Lysis Buffer
6 M GITC	500 g	423.2	0.8464	N/A	N/A	35.45 g	29.99
150 mM Tris-HCl	5000 g	605.2	0.121	60.57 g for 500 ml of 1M stock pH 8.0	7.3314	7.5 ml stock	0.10997
90 mm DTT	50 g	180	3.6	1.54 g for 10 ml 1M stock	5.544	4.5 ml stock	2.4948
30 mM EDTA	500 g	27.5	0.055	46.53 g for 250 ml of 500 mM stock	2.5592	3 ml stock	0.0307
3% Triton-X 100	100 ml	55.6	0.556	40 ml for 200 ml of 20% stock	22.24	7.5 ml stock	0.834
						50 ml batch	33.4595	0.468	0.7ml/50ml*$33.4595 = 0.4684
Functionalised DNA-binding SPRI beads
Speed beads magentic carboxylate modified particles	100 ml	2563	25.63	N/A	N/A	1 ml	25.63
HCl 35%	1 L	32.94	0.0329	0.83 ml for 10 ml 1 N HCl	0.0273	0.168 ml stock	8e-05
NaCl	5000 g	29.9	0.00598	14.610 g for 50 ml of 5 M NaCl	0.0873	25 ml stock	0.04365
Tween 20	500 ml	66.64	0.1333	5 ml for 50 ml of 10% (v/v) Tween 20	0.6664	0.25 ml stock	0.00333
Disodium ethylenediaminetetraacetate dihydrate (EDTA)	500 g	27.5	0.055	1.681 g for 50 ml of 0.1 M Disodium EDTA	0.9246	0.5 ml stock	0.0092
Tris(hyrdroxymethyl)aminomethane (Tris base)	5000 g	605.2	0.121	6.057 g for 50 ml of 1M Tris base	0.7331	0.5 ml stock	0.0073
PEG 8000	500 g	71.46	0.1429	12.5 g PEG 800 for 25 ml of 50% (w/v) PEG 8000	1.7865	20 ml stock	1.4292
						50 ml batch	27.1228	0.54	1ml/50ml*$27.1228= 0.5424
DNA Extraction
Ammonium acetate	100 g	98.1	0.981	77.08 g for 100 ml of 10M AA; 225 µl/sample	75.6155			0.1701	0.225ml/100ml*$75.61555 = 0.1701
SDS	1000 g	224.87	0.22487	10 g for 50 ml of 20% (w/v) SDS; 75 µl/sample	2.249			0.0034	0.075ml/50ml*$2.2490 = 0.0033735
100% EtOH [400 µl + (1.5 ml 80% wash x2) x2 tubes]	2500 ml	15	0.006	5.2 ml/sample				0.03	5.2ml/2500ml*$15= 0.0312
dH2O		0	0					0
								0.2035
CONSUMABLES
0.1mm Zirconium oxide beads	450 g	425.61	0.9458	1g per sample				0.9458	1g*$0.9458 = 0.9458
2 ml screw top tubes	5000	135	0.027	1 tube per sample				0.027	1*0.0270 = 0.0270
Microfentrifuge tubes	500	15.5	0.031	x4 per sample				0.12	4*0.0310 = 0.124
								1.0928
*Cost of pipette tips not included since not included in price calculation for commercial kit
								Cost/test
							Reagents	1.2115
							Consumables	1.0928
								2.3043

## Sheet: qPCR
Supplementary Table S4: Cost comparisons
qPCR	Number	Cost			Cost/96 well plate	Cost/test
TaqMan exogenous internal postitive control reagents (VIC probe)	1000 reactions	1680.81			161.35	1.68
SensiFAST Probe No-ROX Kit	500 reactions	468			89.856	0.936
M. ulcerans IS2404 Forward primer	96 nmol	6.67	96 nmol into 9600 µl dH2O for 10 µM working stock; 0.8 µl per test		0.05	0	$6.67/9600µl*0.8 = 0.000556
M. ulcerans IS2404 Reverse rimer	81 nmol	6.32	81 nmol into 8100 µl dH2O for 10 µM working stock; 0.8 µl per test		0.06	0	$6.32/8100µl*0.8 = 0.000624
M. ulcerans IS2404 Probe	30.5 nmol	344.8	30.5 nmol into 6100 µl dH20 for 5 µM working stock; 0.8 µl per test		4.34	0.05	$344.80/6100*0.8 = 0.04522
					255.656	2.666
qPCR Consumables
Plates	10	33.12			3.31
Plate seal	25	69.6			2.78
					6.09	0.06
					Cost/96 well plate	Cost/test
				qPCR	261.746	2.726
